# Supplementary material for: Monitoring the Spread of Grapevine Viruses in Vineyards of Contrasting Agronomic Practices: A Metagenomic Investigation
Source: Biology (Basel). 2023 Sep 25;12(10):1279. doi: 10.3390/biology12101279 (PMC10604868; doi:10.3390/biology12101279)
Supplement: Supplementary file 1 [file biology-12-01279-s001.zip]

Archive with 1 entries (1 files):
- biology-2544880-supplementary.pdf
